# Supplementary material for: Attempt to Quantify Molecules of Host Plant Volatiles Evoking an Electroantennographic Response in Anoplophora glabripennis Antennae
Source: Insects. 2025 Jul 30;16(8):781. doi: 10.3390/insects16080781 (PMC12386732; doi:10.3390/insects16080781)
Supplement: Supplementary file 1 [file insects-16-00781-s001.zip]

Archive with 1 entries (1 files):
- insects-3743518-supplementary.pdf
